# Supplementary material for: Molecular Dynamics and Structure of Poly(Methyl Methacrylate) Chains Grafted from Barium Titanate Nanoparticles
Source: Molecules. 2022 Sep 27;27(19):6372. doi: 10.3390/molecules27196372 (PMC9571223; doi:10.3390/molecules27196372)
Supplement: Supplementary file 1 [file molecules-27-06372-s001.zip]

Archive with 1 entries (1 files):
- molecules-1868992-supplementary.pdf
